# Supplementary material for: Towards a Sustainable Material Protection: Olanzapine Drugs and Their Derivatives as Corrosion Inhibitors for C1018 Steel in 1 M Hydrochloric Acid
Source: Materials (Basel). 2025 Jun 19;18(12):2902. doi: 10.3390/ma18122902 (PMC12195516; doi:10.3390/ma18122902)
Supplement: Supplementary file 1 [file materials-18-02902-s001.zip]

Archive with 1 entries (1 files):
- materials-3654856-supplementary.pdf
